# Supplementary material for: Mir-21 Suppression Promotes Mouse Hepatocarcinogenesis
Source: Cancers (Basel). 2021 Oct 4;13(19):4983. doi: 10.3390/cancers13194983 (PMC8508272; doi:10.3390/cancers13194983)
Supplement: Supplementary file 1 [file cancers-13-04983-s001.zip]

Archive with 1 entries (1 files):
- cancers-1383906-supplementary.pdf
